# Supplementary material for: Structure and Properties of High-Entropy Boride Ceramics Synthesized by Mechanical Alloying and Spark Plasma Sintering
Source: Materials (Basel). 2023 Oct 18;16(20):6744. doi: 10.3390/ma16206744 (PMC10608203; doi:10.3390/ma16206744)
Supplement: Supplementary file 1 [file materials-16-06744-s001.zip]

Archive with 1 entries (1 files):
- materials-2644598-supplementary.pdf
